# Supplementary material for: Cross-Infectivity of 11 Different Legume Species by 15 Native Rhizobia Isolated from African Soils
Source: Microorganisms. 2025 Oct 28;13(11):2463. doi: 10.3390/microorganisms13112463 (PMC12654437; doi:10.3390/microorganisms13112463)
Supplement: Supplementary file 1 [file microorganisms-13-02463-s001.zip]

Archive with 1 entries (1 files):
- microorganisms-3893257-supplementary.pdf
